# Supplementary material for: Long-term follow-up of insomnia patients: symptom trajectories and predictors of treatment outcomes in a mobile-based CBT-I program
Source: Front Neurosci. 2026 Mar 18;20:1753131. doi: 10.3389/fnins.2026.1753131 (PMC13038904; doi:10.3389/fnins.2026.1753131)
Supplement: Supplementary file 1 [file Table_1.xlsx]

## Sheet: All_Pooled_Results
outcome	model_type	term	estimate	std.error	statistic	df	p.value	conf.low	conf.high
PSQI	Main_Joint_GAD7_PHQ9	(Intercept)	5.36888	0.889937	6.03287	2517.45	1.8479e-09	3.6238	7.11396
PSQI	Main_Joint_GAD7_PHQ9	follow_month	0.020639	0.00812026	2.54167	2618.4	0.0110896	0.00471626	0.0365618
PSQI	Main_Joint_GAD7_PHQ9	gender1	0.165156	0.279496	0.590909	2614.75	0.554633	-0.382899	0.713212
PSQI	Main_Joint_GAD7_PHQ9	age	0.00278223	0.0111662	0.249165	2428.78	0.803254	-0.019114	0.0246785
PSQI	Main_Joint_GAD7_PHQ9	education2	0.070868	0.445476	0.159084	2439.71	0.873616	-0.802682	0.944417
PSQI	Main_Joint_GAD7_PHQ9	education3	-0.14046	0.442644	-0.31732	2260.66	0.75103	-1.00849	0.727572
PSQI	Main_Joint_GAD7_PHQ9	education4	-0.986059	0.736549	-1.33875	2557.64	0.18077	-2.43035	0.458235
PSQI	Main_Joint_GAD7_PHQ9	education5	1.4565	2.47371	0.588794	2618.15	0.55605	-3.39412	6.30713
PSQI	Main_Joint_GAD7_PHQ9	psqi_c1_baseline	0.374455	0.203993	1.83563	2529.17	0.0665294	-0.0255542	0.774465
PSQI	Main_Joint_GAD7_PHQ9	psqi_c2_baseline	0.44212	0.183457	2.40994	2336.47	0.0160319	0.082365	0.801874
PSQI	Main_Joint_GAD7_PHQ9	psqi_c3_baseline	0.430477	0.167961	2.56296	2380.07	0.0104393	0.101112	0.759841
PSQI	Main_Joint_GAD7_PHQ9	psqi_c4_baseline	0.217614	0.16149	1.34753	2524.1	0.17793	-0.0990537	0.534281
PSQI	Main_Joint_GAD7_PHQ9	psqi_c5_baseline	0.154196	0.233895	0.659253	2612.64	0.509791	-0.304442	0.612834
PSQI	Main_Joint_GAD7_PHQ9	psqi_c6_baseline	0.331224	0.0981336	3.37524	2474.27	0.000748904	0.138792	0.523657
PSQI	Main_Joint_GAD7_PHQ9	psqi_c7_baseline	0.0777907	0.117455	0.662302	2589.5	0.507837	-0.152525	0.308106
PSQI	Main_Joint_GAD7_PHQ9	gad7_baseline	-0.0726398	0.0349402	-2.07898	2615.93	0.0377168	-0.141153	-0.00412659
PSQI	Main_Joint_GAD7_PHQ9	phq_9_baseline	0.0914225	0.0344851	2.65107	2580.35	0.00807267	0.0238013	0.159044
PSQI	Main_Joint_GAD7_PHQ9	ess_baseline	0.001868	0.0285083	0.0655247	1145.13	0.947768	-0.0540664	0.0578024
PSQI	Main_Joint_GAD7_PHQ9	phq_15_baseline	0.0261245	0.0333578	0.78316	1565.62	0.433651	-0.0393061	0.0915551
PSQI	Sensitivity_Only_GAD7	(Intercept)	5.39008	0.893842	6.03023	2489.95	1.88074e-09	3.63733	7.14283
PSQI	Sensitivity_Only_GAD7	follow_month	0.0205071	0.00812544	2.52382	2618.81	0.0116674	0.00457421	0.0364401
PSQI	Sensitivity_Only_GAD7	gender1	0.174554	0.280581	0.622118	2616.08	0.533918	-0.375628	0.724737
PSQI	Sensitivity_Only_GAD7	age	-0.00116534	0.0111121	-0.104871	2411.89	0.916487	-0.0229557	0.020625
PSQI	Sensitivity_Only_GAD7	education2	0.057532	0.447221	0.128643	2439.93	0.897651	-0.81944	0.934504
PSQI	Sensitivity_Only_GAD7	education3	-0.145527	0.444521	-0.32738	2238	0.743411	-1.01724	0.726189
PSQI	Sensitivity_Only_GAD7	education4	-1.06454	0.739227	-1.44008	2542.29	0.149969	-2.51409	0.385006
PSQI	Sensitivity_Only_GAD7	education5	1.03348	2.47671	0.417281	2619.19	0.676507	-3.82302	5.88998
PSQI	Sensitivity_Only_GAD7	psqi_c1_baseline	0.435188	0.203618	2.13728	2500.84	0.0326723	0.0359106	0.834465
PSQI	Sensitivity_Only_GAD7	psqi_c2_baseline	0.451999	0.184073	2.45555	2357.06	0.0141388	0.0910377	0.812961
PSQI	Sensitivity_Only_GAD7	psqi_c3_baseline	0.441696	0.168562	2.62039	2387.32	0.00883866	0.111154	0.772239
PSQI	Sensitivity_Only_GAD7	psqi_c4_baseline	0.206723	0.162083	1.27541	2526.14	0.202281	-0.111107	0.524553
PSQI	Sensitivity_Only_GAD7	psqi_c5_baseline	0.174523	0.234701	0.743596	2614.14	0.457188	-0.285696	0.634742
PSQI	Sensitivity_Only_GAD7	psqi_c6_baseline	0.339682	0.0984946	3.44874	2469.84	0.000572646	0.146542	0.532823
PSQI	Sensitivity_Only_GAD7	psqi_c7_baseline	0.0899966	0.117837	0.76374	2593.11	0.445092	-0.141067	0.32106
PSQI	Sensitivity_Only_GAD7	gad7_baseline	-0.0106722	0.0261718	-0.407775	2576.63	0.683473	-0.0619922	0.0406477
PSQI	Sensitivity_Only_GAD7	ess_baseline	0.0121127	0.0283909	0.426639	1056.67	0.669729	-0.0435963	0.0678216
PSQI	Sensitivity_Only_GAD7	phq_15_baseline	0.0501849	0.0320959	1.56359	1773.07	0.118092	-0.0127648	0.113135
PSQI	Sensitivity_Only_PHQ9	(Intercept)	5.20142	0.888457	5.85444	2513.8	5.40969e-09	3.45924	6.9436
PSQI	Sensitivity_Only_PHQ9	follow_month	0.0201391	0.00811968	2.48029	2619.2	0.0131901	0.0042175	0.0360608
PSQI	Sensitivity_Only_PHQ9	gender1	0.178992	0.2801	0.639029	2615.79	0.52286	-0.370248	0.728231
PSQI	Sensitivity_Only_PHQ9	age	0.0043283	0.0111668	0.387603	2435.36	0.698344	-0.0175692	0.0262258
PSQI	Sensitivity_Only_PHQ9	education2	0.121703	0.445963	0.272899	2428.5	0.784954	-0.752805	0.996211
PSQI	Sensitivity_Only_PHQ9	education3	-0.0530197	0.441857	-0.119993	2235.64	0.9045	-0.919513	0.813474
PSQI	Sensitivity_Only_PHQ9	education4	-0.966446	0.73842	-1.3088	2551.67	0.190719	-2.41441	0.481518
PSQI	Sensitivity_Only_PHQ9	education5	1.14984	2.47427	0.464718	2619.08	0.642172	-3.70188	6.00155
PSQI	Sensitivity_Only_PHQ9	psqi_c1_baseline	0.375231	0.204472	1.83512	2531.86	0.0666049	-0.0257184	0.776181
PSQI	Sensitivity_Only_PHQ9	psqi_c2_baseline	0.445449	0.183875	2.42257	2338.53	0.0154868	0.0848743	0.806024
PSQI	Sensitivity_Only_PHQ9	psqi_c3_baseline	0.428695	0.168379	2.54602	2377.17	0.0109586	0.0985107	0.758879
PSQI	Sensitivity_Only_PHQ9	psqi_c4_baseline	0.222368	0.161869	1.37375	2525.72	0.169641	-0.0950419	0.539778
PSQI	Sensitivity_Only_PHQ9	psqi_c5_baseline	0.07424	0.231295	0.320975	2612.66	0.748255	-0.3793	0.52778
PSQI	Sensitivity_Only_PHQ9	psqi_c6_baseline	0.324575	0.0983204	3.30119	2477.14	0.000976405	0.131776	0.517373
PSQI	Sensitivity_Only_PHQ9	psqi_c7_baseline	0.0861278	0.117676	0.731909	2592.05	0.46429	-0.14462	0.316875
PSQI	Sensitivity_Only_PHQ9	phq_9_baseline	0.0436353	0.0257965	1.69152	2491.34	0.0908625	-0.00694947	0.0942201
PSQI	Sensitivity_Only_PHQ9	ess_baseline	0.00573454	0.0285249	0.201036	1121.19	0.840707	-0.0502337	0.0617028
PSQI	Sensitivity_Only_PHQ9	phq_15_baseline	0.0239764	0.0334052	0.717745	1595.39	0.47302	-0.0415463	0.0894992
PSQI	Sensitivity_Unique	(Intercept)	5.64421	0.89837	6.28272	2506.84	3.91008e-10	3.88259	7.40584
PSQI	Sensitivity_Unique	follow_month	0.020639	0.00812026	2.54167	2618.4	0.0110896	0.00471626	0.0365618
PSQI	Sensitivity_Unique	gender1	0.165156	0.279496	0.590909	2614.75	0.554633	-0.382899	0.713212
PSQI	Sensitivity_Unique	age	0.00278223	0.0111662	0.249165	2428.78	0.803254	-0.019114	0.0246785
PSQI	Sensitivity_Unique	education2	0.070868	0.445476	0.159084	2439.71	0.873616	-0.802682	0.944417
PSQI	Sensitivity_Unique	education3	-0.14046	0.442644	-0.31732	2260.66	0.75103	-1.00849	0.727572
PSQI	Sensitivity_Unique	education4	-0.986059	0.736549	-1.33875	2557.64	0.18077	-2.43035	0.458235
PSQI	Sensitivity_Unique	education5	1.4565	2.47371	0.588794	2618.15	0.55605	-3.39412	6.30713
PSQI	Sensitivity_Unique	psqi_c1_baseline	0.374455	0.203993	1.83563	2529.17	0.0665294	-0.0255542	0.774465
PSQI	Sensitivity_Unique	psqi_c2_baseline	0.44212	0.183457	2.40994	2336.47	0.0160319	0.082365	0.801874
PSQI	Sensitivity_Unique	psqi_c3_baseline	0.430477	0.167961	2.56296	2380.07	0.0104393	0.101112	0.759841
PSQI	Sensitivity_Unique	psqi_c4_baseline	0.217614	0.16149	1.34753	2524.1	0.17793	-0.0990537	0.534281
PSQI	Sensitivity_Unique	psqi_c5_baseline	0.154196	0.233895	0.659253	2612.64	0.509791	-0.304442	0.612834
PSQI	Sensitivity_Unique	psqi_c6_baseline	0.331224	0.0981336	3.37524	2474.27	0.000748904	0.138792	0.523657
PSQI	Sensitivity_Unique	psqi_c7_baseline	0.0777907	0.117455	0.662302	2589.5	0.507837	-0.152525	0.308106
PSQI	Sensitivity_Unique	ess_baseline	0.001868	0.0285083	0.0655248	1145.13	0.947768	-0.0540664	0.0578024
PSQI	Sensitivity_Unique	phq_15_baseline	0.0261245	0.0333578	0.78316	1565.62	0.433651	-0.0393061	0.0915551
PSQI	Sensitivity_Unique	gad7_unique	0.0113002	0.0662617	0.170539	2531.17	0.8646	-0.118633	0.141233
PSQI	Sensitivity_Unique	phq9_unique	0.0994074	0.0639511	1.55443	2484.83	0.120209	-0.0259954	0.22481
GAD7	Main_Joint_GAD7_PHQ9	(Intercept)	5.092	0.90771	5.60973	2347.2	2.26463e-08	3.31201	6.872
GAD7	Main_Joint_GAD7_PHQ9	follow_month	0.036957	0.00854014	4.32744	2617.31	1.56511e-05	0.0202109	0.0537031
GAD7	Main_Joint_GAD7_PHQ9	gender1	0.046295	0.28437	0.162798	2591.06	0.87069	-0.511321	0.603911
GAD7	Main_Joint_GAD7_PHQ9	age	-0.0513902	0.0113329	-4.5346	2528.08	6.04033e-06	-0.0736129	-0.0291675
GAD7	Main_Joint_GAD7_PHQ9	education2	-0.0537625	0.450858	-0.119245	2610.16	0.90509	-0.937837	0.830312
GAD7	Main_Joint_GAD7_PHQ9	education3	-0.484663	0.447194	-1.08379	2599.09	0.27856	-1.36156	0.39223
GAD7	Main_Joint_GAD7_PHQ9	education4	-1.35374	0.747841	-1.8102	2569.87	0.0703817	-2.82017	0.112691
GAD7	Main_Joint_GAD7_PHQ9	education5	0.0388192	2.53166	0.0153335	2618.68	0.987767	-4.92544	5.00308
GAD7	Main_Joint_GAD7_PHQ9	psqi_c1_baseline	-0.282167	0.207159	-1.36207	2582.73	0.173293	-0.688382	0.124049
GAD7	Main_Joint_GAD7_PHQ9	psqi_c2_baseline	-0.222075	0.186185	-1.19277	2525.86	0.233072	-0.587165	0.143015
GAD7	Main_Joint_GAD7_PHQ9	psqi_c3_baseline	-0.0118864	0.169836	-0.0699876	2605.36	0.944209	-0.344913	0.32114
GAD7	Main_Joint_GAD7_PHQ9	psqi_c4_baseline	-0.267778	0.163826	-1.63453	2576.51	0.102269	-0.589022	0.0534651
GAD7	Main_Joint_GAD7_PHQ9	psqi_c5_baseline	0.127013	0.238089	0.533468	2547.62	0.593756	-0.339855	0.59388
GAD7	Main_Joint_GAD7_PHQ9	psqi_c6_baseline	-0.0544197	0.0993505	-0.547755	2588.4	0.583908	-0.249234	0.140395
GAD7	Main_Joint_GAD7_PHQ9	psqi_c7_baseline	0.0634356	0.119008	0.533035	2618.3	0.594055	-0.169924	0.296796
GAD7	Main_Joint_GAD7_PHQ9	gad7_baseline	0.181003	0.0354456	5.10652	2616.58	3.51742e-07	0.111499	0.250508
GAD7	Main_Joint_GAD7_PHQ9	phq_9_baseline	0.161852	0.035244	4.59232	2134.59	4.6387e-06	0.0927355	0.230968
GAD7	Main_Joint_GAD7_PHQ9	ess_baseline	0.026116	0.0289359	0.902547	1261.65	0.366939	-0.0306517	0.0828837
GAD7	Main_Joint_GAD7_PHQ9	phq_15_baseline	0.0525183	0.0365047	1.43867	143.534	0.15242	-0.0196379	0.124675
GAD7	Sensitivity_Only_GAD7	(Intercept)	5.1262	0.917779	5.58544	2350.56	2.59984e-08	3.32646	6.92594
GAD7	Sensitivity_Only_GAD7	follow_month	0.0366703	0.00856068	4.28358	2618.72	1.90544e-05	0.0198839	0.0534567
GAD7	Sensitivity_Only_GAD7	gender1	0.0617445	0.287579	0.214705	2593.75	0.830015	-0.502163	0.625652
GAD7	Sensitivity_Only_GAD7	age	-0.0582669	0.0113638	-5.12742	2501.92	3.16221e-07	-0.0805503	-0.0359835
GAD7	Sensitivity_Only_GAD7	education2	-0.0810321	0.456106	-0.177661	2605.67	0.859003	-0.9754	0.813335
GAD7	Sensitivity_Only_GAD7	education3	-0.495937	0.45243	-1.09616	2590.99	0.273109	-1.3831	0.391223
GAD7	Sensitivity_Only_GAD7	education4	-1.49521	0.756292	-1.97703	2550.49	0.0481462	-2.97822	-0.0122004
GAD7	Sensitivity_Only_GAD7	education5	-0.719816	2.55058	-0.282217	2618.97	0.7778	-5.72117	4.28154
GAD7	Sensitivity_Only_GAD7	psqi_c1_baseline	-0.172517	0.208372	-0.827927	2546.16	0.407789	-0.581112	0.236079
GAD7	Sensitivity_Only_GAD7	psqi_c2_baseline	-0.206771	0.188141	-1.09902	2539.56	0.271863	-0.575696	0.162154
GAD7	Sensitivity_Only_GAD7	psqi_c3_baseline	0.00832577	0.171723	0.0484837	2607.11	0.961334	-0.328402	0.345053
GAD7	Sensitivity_Only_GAD7	psqi_c4_baseline	-0.287521	0.165673	-1.73547	2575.37	0.0827772	-0.612388	0.0373454
GAD7	Sensitivity_Only_GAD7	psqi_c5_baseline	0.160818	0.240603	0.668395	2567.81	0.503941	-0.310978	0.632615
GAD7	Sensitivity_Only_GAD7	psqi_c6_baseline	-0.0396352	0.100463	-0.394527	2590.55	0.693225	-0.23663	0.15736
GAD7	Sensitivity_Only_GAD7	psqi_c7_baseline	0.0845148	0.12033	0.70236	2618.99	0.482517	-0.151436	0.320466
GAD7	Sensitivity_Only_GAD7	gad7_baseline	0.290862	0.026962	10.7878	2142.99	1.85378e-26	0.237988	0.343736
GAD7	Sensitivity_Only_GAD7	ess_baseline	0.0442666	0.0290404	1.52431	1138	0.12771	-0.0127122	0.101245
GAD7	Sensitivity_Only_GAD7	phq_15_baseline	0.0957749	0.0348954	2.74463	202.123	0.00660335	0.0269693	0.164581
GAD7	Sensitivity_Only_PHQ9	(Intercept)	5.50416	0.915182	6.01428	2310.84	2.09467e-09	3.70949	7.29882
GAD7	Sensitivity_Only_PHQ9	follow_month	0.0380105	0.00856677	4.43697	2617.12	9.50066e-06	0.0212122	0.0548088
GAD7	Sensitivity_Only_PHQ9	gender1	0.010488	0.287773	0.0364452	2588.04	0.97093	-0.553801	0.574777
GAD7	Sensitivity_Only_PHQ9	age	-0.0551329	0.0114464	-4.81663	2514.92	1.54673e-06	-0.0775782	-0.0326876
GAD7	Sensitivity_Only_PHQ9	education2	-0.18092	0.455586	-0.397115	2612.94	0.691315	-1.07427	0.712426
GAD7	Sensitivity_Only_PHQ9	education3	-0.700786	0.450479	-1.55565	2603.39	0.119913	-1.58412	0.182546
GAD7	Sensitivity_Only_PHQ9	education4	-1.40696	0.757008	-1.85858	2568.42	0.0632007	-2.89137	0.0774465
GAD7	Sensitivity_Only_PHQ9	education5	0.806218	2.55287	0.315808	2619.72	0.752173	-4.19963	5.81207
GAD7	Sensitivity_Only_PHQ9	psqi_c1_baseline	-0.281645	0.209669	-1.34328	2578.3	0.179299	-0.692781	0.129492
GAD7	Sensitivity_Only_PHQ9	psqi_c2_baseline	-0.230085	0.188369	-1.22146	2522.32	0.222024	-0.599458	0.139287
GAD7	Sensitivity_Only_PHQ9	psqi_c3_baseline	-0.00771518	0.171903	-0.0448809	2606.2	0.964206	-0.344796	0.329366
GAD7	Sensitivity_Only_PHQ9	psqi_c4_baseline	-0.279399	0.165839	-1.68476	2572.64	0.0921568	-0.604591	0.0457932
GAD7	Sensitivity_Only_PHQ9	psqi_c5_baseline	0.325686	0.237736	1.36995	2542.39	0.170824	-0.140489	0.791862
GAD7	Sensitivity_Only_PHQ9	psqi_c6_baseline	-0.03725	0.100537	-0.370512	2587.25	0.711032	-0.23439	0.15989
GAD7	Sensitivity_Only_PHQ9	psqi_c7_baseline	0.0431014	0.120426	0.357909	2619.26	0.72044	-0.193038	0.279241
GAD7	Sensitivity_Only_PHQ9	phq_9_baseline	0.281065	0.0268816	10.4556	1296.86	1.27405e-24	0.228328	0.333801
GAD7	Sensitivity_Only_PHQ9	ess_baseline	0.0164287	0.0292188	0.562264	1256	0.574037	-0.0408944	0.0737517
GAD7	Sensitivity_Only_PHQ9	phq_15_baseline	0.0580962	0.0370941	1.56618	130.69	0.119724	-0.0152865	0.131479
GAD7	Sensitivity_Unique	(Intercept)	8.21165	0.921604	8.91017	1857.55	1.18701e-18	6.40416	10.0191
GAD7	Sensitivity_Unique	follow_month	0.036957	0.00854014	4.32744	2617.31	1.56511e-05	0.0202109	0.0537031
GAD7	Sensitivity_Unique	gender1	0.046295	0.28437	0.162798	2591.06	0.87069	-0.511321	0.603911
GAD7	Sensitivity_Unique	age	-0.0513902	0.0113329	-4.5346	2528.08	6.04033e-06	-0.0736129	-0.0291675
GAD7	Sensitivity_Unique	education2	-0.0537625	0.450858	-0.119245	2610.16	0.90509	-0.937837	0.830312
GAD7	Sensitivity_Unique	education3	-0.484663	0.447194	-1.08379	2599.09	0.27856	-1.36156	0.39223
GAD7	Sensitivity_Unique	education4	-1.35374	0.747841	-1.8102	2569.87	0.0703817	-2.82017	0.112691
GAD7	Sensitivity_Unique	education5	0.0388192	2.53166	0.0153335	2618.68	0.987767	-4.92544	5.00308
GAD7	Sensitivity_Unique	psqi_c1_baseline	-0.282167	0.207159	-1.36207	2582.73	0.173293	-0.688382	0.124049
GAD7	Sensitivity_Unique	psqi_c2_baseline	-0.222075	0.186185	-1.19277	2525.86	0.233072	-0.587165	0.143015
GAD7	Sensitivity_Unique	psqi_c3_baseline	-0.0118864	0.169836	-0.0699876	2605.36	0.944209	-0.344913	0.32114
GAD7	Sensitivity_Unique	psqi_c4_baseline	-0.267778	0.163826	-1.63453	2576.51	0.102269	-0.589022	0.0534651
GAD7	Sensitivity_Unique	psqi_c5_baseline	0.127013	0.238089	0.533468	2547.62	0.593756	-0.339855	0.59388
GAD7	Sensitivity_Unique	psqi_c6_baseline	-0.0544197	0.0993505	-0.547755	2588.4	0.583908	-0.249234	0.140395
GAD7	Sensitivity_Unique	psqi_c7_baseline	0.0634356	0.119008	0.533035	2618.3	0.594055	-0.169924	0.296796
GAD7	Sensitivity_Unique	ess_baseline	0.026116	0.0289359	0.902547	1261.65	0.366939	-0.0306517	0.0828837
GAD7	Sensitivity_Unique	phq_15_baseline	0.0525183	0.0365047	1.43867	143.534	0.15242	-0.0196379	0.124675
GAD7	Sensitivity_Unique	gad7_unique	0.787615	0.0680304	11.5774	1730.12	6.57784e-30	0.654185	0.921045
GAD7	Sensitivity_Unique	phq9_unique	0.71839	0.0659234	10.8974	1369.78	1.41051e-26	0.589069	0.847712
PHQ_9	Main_Joint_GAD7_PHQ9	(Intercept)	4.22916	1.02286	4.13465	2457.92	3.67424e-05	2.2234	6.23491
PHQ_9	Main_Joint_GAD7_PHQ9	follow_month	0.0212689	0.00919607	2.31283	2617.89	0.0208092	0.00323664	0.0393012
PHQ_9	Main_Joint_GAD7_PHQ9	gender1	-0.0901264	0.321302	-0.280504	2598.74	0.779113	-0.720161	0.539908
PHQ_9	Main_Joint_GAD7_PHQ9	age	-0.0477548	0.0128484	-3.7168	2284.26	0.000206614	-0.0729504	-0.0225591
PHQ_9	Main_Joint_GAD7_PHQ9	education2	0.497176	0.509305	0.976186	2616.03	0.329063	-0.501505	1.49586
PHQ_9	Main_Joint_GAD7_PHQ9	education3	0.172515	0.505349	0.341377	2595.11	0.732848	-0.818414	1.16344
PHQ_9	Main_Joint_GAD7_PHQ9	education4	-1.21104	0.844438	-1.43414	2612.35	0.151651	-2.86688	0.444791
PHQ_9	Main_Joint_GAD7_PHQ9	education5	1.28024	2.83325	0.451865	2618.72	0.651404	-4.27538	6.83587
PHQ_9	Main_Joint_GAD7_PHQ9	psqi_c1_baseline	-0.349053	0.233473	-1.49505	2618.5	0.135022	-0.806863	0.108757
PHQ_9	Main_Joint_GAD7_PHQ9	psqi_c2_baseline	-0.0583934	0.209571	-0.278633	2590	0.780548	-0.469336	0.35255
PHQ_9	Main_Joint_GAD7_PHQ9	psqi_c3_baseline	-0.0802957	0.19211	-0.417967	2593.5	0.676006	-0.457	0.296409
PHQ_9	Main_Joint_GAD7_PHQ9	psqi_c4_baseline	-0.302849	0.185105	-1.63609	2602.21	0.101942	-0.665818	0.0601195
PHQ_9	Main_Joint_GAD7_PHQ9	psqi_c5_baseline	0.0636144	0.26976	0.235819	2461.75	0.813593	-0.465366	0.592594
PHQ_9	Main_Joint_GAD7_PHQ9	psqi_c6_baseline	-0.110553	0.112395	-0.983612	2604.67	0.325398	-0.330946	0.109839
PHQ_9	Main_Joint_GAD7_PHQ9	psqi_c7_baseline	0.105582	0.135054	0.781772	2569.86	0.43442	-0.159245	0.370408
PHQ_9	Main_Joint_GAD7_PHQ9	gad7_baseline	-0.0576045	0.0401548	-1.43456	2616.42	0.151531	-0.136343	0.0211338
PHQ_9	Main_Joint_GAD7_PHQ9	phq_9_baseline	0.437071	0.0398521	10.9673	2241.11	2.67593e-27	0.35892	0.515222
PHQ_9	Main_Joint_GAD7_PHQ9	ess_baseline	0.0465415	0.032335	1.43936	2044.4	0.150203	-0.0168714	0.109954
PHQ_9	Main_Joint_GAD7_PHQ9	phq_15_baseline	0.106335	0.0405016	2.62546	201.037	0.00931877	0.0264727	0.186197
PHQ_9	Sensitivity_Only_GAD7	(Intercept)	4.28954	1.084	3.95714	2476.93	7.79852e-05	2.1639	6.41518
PHQ_9	Sensitivity_Only_GAD7	follow_month	0.0204699	0.00931983	2.19638	2615.55	0.0281519	0.00219494	0.0387449
PHQ_9	Sensitivity_Only_GAD7	gender1	-0.0546161	0.34108	-0.160127	2595.83	0.872793	-0.723432	0.6142
PHQ_9	Sensitivity_Only_GAD7	age	-0.0660208	0.0135173	-4.88416	2214.15	1.11301e-06	-0.0925288	-0.0395128
PHQ_9	Sensitivity_Only_GAD7	education2	0.434603	0.540659	0.803839	2613.49	0.421563	-0.62556	1.49477
PHQ_9	Sensitivity_Only_GAD7	education3	0.152389	0.536728	0.283922	2565.3	0.776493	-0.900075	1.20485
PHQ_9	Sensitivity_Only_GAD7	education4	-1.58562	0.895783	-1.77009	2617.38	0.0768284	-3.34213	0.170897
PHQ_9	Sensitivity_Only_GAD7	education5	-0.746258	2.97744	-0.250637	2618.75	0.802114	-6.58464	5.09212
PHQ_9	Sensitivity_Only_GAD7	psqi_c1_baseline	-0.0507014	0.246142	-0.205984	2616.02	0.836819	-0.533355	0.431952
PHQ_9	Sensitivity_Only_GAD7	psqi_c2_baseline	-0.015072	0.221867	-0.0679323	2598.38	0.945845	-0.450127	0.419983
PHQ_9	Sensitivity_Only_GAD7	psqi_c3_baseline	-0.0272835	0.203917	-0.133797	2592.92	0.893573	-0.42714	0.372573
PHQ_9	Sensitivity_Only_GAD7	psqi_c4_baseline	-0.356156	0.19649	-1.81259	2606.48	0.0700108	-0.741449	0.0291374
PHQ_9	Sensitivity_Only_GAD7	psqi_c5_baseline	0.154571	0.286529	0.539462	2423.16	0.589618	-0.407295	0.716438
PHQ_9	Sensitivity_Only_GAD7	psqi_c6_baseline	-0.0692194	0.119398	-0.579735	2605.22	0.562143	-0.303345	0.164906
PHQ_9	Sensitivity_Only_GAD7	psqi_c7_baseline	0.167989	0.143464	1.17095	2567.78	0.241729	-0.113328	0.449306
PHQ_9	Sensitivity_Only_GAD7	gad7_baseline	0.240734	0.0320562	7.50973	2048.1	8.79254e-14	0.177867	0.3036
PHQ_9	Sensitivity_Only_GAD7	ess_baseline	0.0952535	0.0341822	2.78664	1481.59	0.00539365	0.0282029	0.162304
PHQ_9	Sensitivity_Only_GAD7	phq_15_baseline	0.222736	0.0411143	5.41748	212.794	1.62881e-07	0.141692	0.303779
PHQ_9	Sensitivity_Only_PHQ9	(Intercept)	4.09612	1.0192	4.01895	2464.38	6.02109e-05	2.09754	6.09469
PHQ_9	Sensitivity_Only_PHQ9	follow_month	0.0209117	0.00919371	2.27457	2618.97	0.0230125	0.00288402	0.0389394
PHQ_9	Sensitivity_Only_PHQ9	gender1	-0.0797127	0.321431	-0.247993	2599.71	0.80416	-0.71	0.550575
PHQ_9	Sensitivity_Only_PHQ9	age	-0.0465208	0.0128243	-3.62755	2305.94	0.000292341	-0.0716693	-0.0213724
PHQ_9	Sensitivity_Only_PHQ9	education2	0.537515	0.508862	1.05631	2616.98	0.290925	-0.460297	1.53533
PHQ_9	Sensitivity_Only_PHQ9	education3	0.241249	0.503416	0.479224	2595.41	0.631819	-0.745888	1.22839
PHQ_9	Sensitivity_Only_PHQ9	education4	-1.19468	0.844864	-1.41405	2614.27	0.157466	-2.85135	0.461989
PHQ_9	Sensitivity_Only_PHQ9	education5	1.03733	2.82973	0.366583	2619.72	0.71396	-4.5114	6.58605
PHQ_9	Sensitivity_Only_PHQ9	psqi_c1_baseline	-0.348435	0.233622	-1.49145	2619.56	0.135964	-0.806537	0.109667
PHQ_9	Sensitivity_Only_PHQ9	psqi_c2_baseline	-0.0561774	0.209693	-0.267903	2591.54	0.788795	-0.46736	0.355006
PHQ_9	Sensitivity_Only_PHQ9	psqi_c3_baseline	-0.0816605	0.192237	-0.424791	2594.21	0.671024	-0.458614	0.295293
PHQ_9	Sensitivity_Only_PHQ9	psqi_c4_baseline	-0.299054	0.185206	-1.61471	2603.59	0.106495	-0.662221	0.064112
PHQ_9	Sensitivity_Only_PHQ9	psqi_c5_baseline	0.000242242	0.266408	0.000909291	2432.65	0.999275	-0.522168	0.522652
PHQ_9	Sensitivity_Only_PHQ9	psqi_c6_baseline	-0.11592	0.112401	-1.0313	2606.76	0.302496	-0.336325	0.104486
PHQ_9	Sensitivity_Only_PHQ9	psqi_c7_baseline	0.11221	0.135059	0.830825	2573.03	0.406149	-0.152624	0.377045
PHQ_9	Sensitivity_Only_PHQ9	phq_9_baseline	0.399201	0.0299384	13.334	1541.13	1.81749e-38	0.340476	0.457925
PHQ_9	Sensitivity_Only_PHQ9	ess_baseline	0.0496014	0.0322836	1.53643	2044.97	0.124588	-0.0137106	0.112914
PHQ_9	Sensitivity_Only_PHQ9	phq_15_baseline	0.104657	0.0404645	2.58639	206.069	0.0103875	0.0248794	0.184435
PHQ_9	Sensitivity_Unique	(Intercept)	8.00821	1.03564	7.73263	2229.09	1.58274e-14	5.97729	10.0391
PHQ_9	Sensitivity_Unique	follow_month	0.0212689	0.00919607	2.31283	2617.89	0.0208092	0.00323664	0.0393012
PHQ_9	Sensitivity_Unique	gender1	-0.0901264	0.321302	-0.280504	2598.74	0.779113	-0.720161	0.539908
PHQ_9	Sensitivity_Unique	age	-0.0477548	0.0128484	-3.7168	2284.26	0.000206614	-0.0729504	-0.0225591
PHQ_9	Sensitivity_Unique	education2	0.497176	0.509305	0.976186	2616.03	0.329063	-0.501505	1.49586
PHQ_9	Sensitivity_Unique	education3	0.172515	0.505349	0.341377	2595.11	0.732848	-0.818414	1.16344
PHQ_9	Sensitivity_Unique	education4	-1.21104	0.844438	-1.43414	2612.35	0.151651	-2.86688	0.444791
PHQ_9	Sensitivity_Unique	education5	1.28024	2.83325	0.451865	2618.72	0.651404	-4.27538	6.83587
PHQ_9	Sensitivity_Unique	psqi_c1_baseline	-0.349053	0.233473	-1.49505	2618.5	0.135022	-0.806863	0.108757
PHQ_9	Sensitivity_Unique	psqi_c2_baseline	-0.0583934	0.209571	-0.278633	2590	0.780548	-0.469336	0.35255
PHQ_9	Sensitivity_Unique	psqi_c3_baseline	-0.0802957	0.19211	-0.417967	2593.5	0.676006	-0.457	0.296409
PHQ_9	Sensitivity_Unique	psqi_c4_baseline	-0.302849	0.185105	-1.63609	2602.21	0.101942	-0.665818	0.0601195
PHQ_9	Sensitivity_Unique	psqi_c5_baseline	0.0636144	0.26976	0.235819	2461.75	0.813593	-0.465366	0.592594
PHQ_9	Sensitivity_Unique	psqi_c6_baseline	-0.110553	0.112395	-0.983612	2604.67	0.325398	-0.330946	0.109839
PHQ_9	Sensitivity_Unique	psqi_c7_baseline	0.105582	0.135054	0.781772	2569.86	0.43442	-0.159245	0.370408
PHQ_9	Sensitivity_Unique	ess_baseline	0.0465415	0.032335	1.43936	2044.4	0.150203	-0.0168714	0.109954
PHQ_9	Sensitivity_Unique	phq_15_baseline	0.106335	0.0405016	2.62546	201.037	0.00931877	0.0264727	0.186197
PHQ_9	Sensitivity_Unique	gad7_unique	0.772215	0.0768304	10.0509	1823.82	3.60441e-23	0.62153	0.922899
PHQ_9	Sensitivity_Unique	phq9_unique	0.982728	0.0743773	13.2127	1505.67	8.60564e-38	0.836834	1.12862
ESS	Main_Joint_GAD7_PHQ9	(Intercept)	3.4399	0.806893	4.26314	2463.75	2.09165e-05	1.85764	5.02216
ESS	Main_Joint_GAD7_PHQ9	follow_month	-0.00343437	0.00725159	-0.473603	2582.79	0.635823	-0.0176539	0.0107851
ESS	Main_Joint_GAD7_PHQ9	gender1	-0.295021	0.254368	-1.15982	2436.51	0.246236	-0.79382	0.203779
ESS	Main_Joint_GAD7_PHQ9	age	-0.00536521	0.0101072	-0.530828	2498.84	0.595585	-0.0251846	0.0144542
ESS	Main_Joint_GAD7_PHQ9	education2	0.466368	0.40495	1.15167	2203.49	0.249582	-0.327755	1.26049
ESS	Main_Joint_GAD7_PHQ9	education3	0.0863323	0.399325	0.216196	2517.9	0.828853	-0.696707	0.869371
ESS	Main_Joint_GAD7_PHQ9	education4	-0.886507	0.667623	-1.32786	2535.06	0.184345	-2.19565	0.422634
ESS	Main_Joint_GAD7_PHQ9	education5	0.177884	2.23363	0.0796389	2611.99	0.936531	-4.20199	4.55775
ESS	Main_Joint_GAD7_PHQ9	psqi_c1_baseline	-0.102434	0.185496	-0.552215	2278.52	0.580855	-0.466192	0.261325
ESS	Main_Joint_GAD7_PHQ9	psqi_c2_baseline	-0.108946	0.1656	-0.657886	2523	0.510671	-0.433672	0.21578
ESS	Main_Joint_GAD7_PHQ9	psqi_c3_baseline	-0.00420181	0.151417	-0.0277499	2603.61	0.977864	-0.301112	0.292709
ESS	Main_Joint_GAD7_PHQ9	psqi_c4_baseline	-0.29903	0.146119	-2.04648	2572.17	0.0408103	-0.585552	-0.0125073
ESS	Main_Joint_GAD7_PHQ9	psqi_c5_baseline	0.0986313	0.214671	0.459454	1747.83	0.645965	-0.322407	0.51967
ESS	Main_Joint_GAD7_PHQ9	psqi_c6_baseline	-0.211834	0.0888283	-2.38475	2575.44	0.0171625	-0.386016	-0.0376515
ESS	Main_Joint_GAD7_PHQ9	psqi_c7_baseline	-0.137426	0.106547	-1.28982	2563.25	0.197229	-0.346353	0.0715
ESS	Main_Joint_GAD7_PHQ9	gad7_baseline	-0.0278436	0.0317379	-0.877299	2570.24	0.380406	-0.0900781	0.0343908
ESS	Main_Joint_GAD7_PHQ9	phq_9_baseline	0.154076	0.0314247	4.90303	2277.37	1.01028e-06	0.0924522	0.2157
ESS	Main_Joint_GAD7_PHQ9	ess_baseline	0.427867	0.0280435	15.2573	106.038	1.65669e-28	0.372269	0.483466
ESS	Main_Joint_GAD7_PHQ9	phq_15_baseline	-0.0120706	0.0349123	-0.34574	51.1011	0.730958	-0.0821566	0.0580154
ESS	Sensitivity_Only_GAD7	(Intercept)	3.47268	0.816431	4.25349	2485.13	2.18249e-05	1.87173	5.07364
ESS	Sensitivity_Only_GAD7	follow_month	-0.00357399	0.00727464	-0.491294	2565.87	0.62326	-0.0178387	0.0106908
ESS	Sensitivity_Only_GAD7	gender1	-0.282457	0.257542	-1.09674	2435.6	0.272864	-0.787481	0.222568
ESS	Sensitivity_Only_GAD7	age	-0.011845	0.0101304	-1.16925	2550.37	0.242414	-0.0317097	0.00801976
ESS	Sensitivity_Only_GAD7	education2	0.442934	0.409509	1.08162	2295.68	0.279534	-0.360111	1.24598
ESS	Sensitivity_Only_GAD7	education3	0.0749752	0.404178	0.1855	2531.4	0.852851	-0.717578	0.867529
ESS	Sensitivity_Only_GAD7	education4	-1.015	0.675242	-1.50316	2554.99	0.132921	-2.33907	0.309081
ESS	Sensitivity_Only_GAD7	education5	-0.541218	2.25281	-0.240241	2613.01	0.810162	-4.95869	3.87625
ESS	Sensitivity_Only_GAD7	psqi_c1_baseline	-0.00211016	0.186904	-0.0112901	2156.12	0.990993	-0.368641	0.364421
ESS	Sensitivity_Only_GAD7	psqi_c2_baseline	-0.0935519	0.167551	-0.55835	2527.08	0.576655	-0.422102	0.234999
ESS	Sensitivity_Only_GAD7	psqi_c3_baseline	0.0169419	0.153276	0.110532	2603.85	0.911996	-0.283613	0.317497
ESS	Sensitivity_Only_GAD7	psqi_c4_baseline	-0.318556	0.147922	-2.15354	2571.75	0.0313692	-0.608616	-0.0284972
ESS	Sensitivity_Only_GAD7	psqi_c5_baseline	0.13276	0.217116	0.611471	1805.41	0.540965	-0.293064	0.558584
ESS	Sensitivity_Only_GAD7	psqi_c6_baseline	-0.19891	0.0899222	-2.21202	2577.19	0.0270524	-0.375237	-0.022583
ESS	Sensitivity_Only_GAD7	psqi_c7_baseline	-0.117079	0.107849	-1.08558	2558.61	0.277768	-0.328559	0.0944019
ESS	Sensitivity_Only_GAD7	gad7_baseline	0.0768856	0.024125	3.18697	1974.22	0.00146018	0.0295725	0.124199
ESS	Sensitivity_Only_GAD7	ess_baseline	0.445183	0.0283688	15.6927	92.0869	9.20045e-28	0.388841	0.501525
ESS	Sensitivity_Only_GAD7	phq_15_baseline	0.0285584	0.0334994	0.852505	59.221	0.397369	-0.0384685	0.0955852
ESS	Sensitivity_Only_PHQ9	(Intercept)	3.376	0.803757	4.20027	2459.12	2.76091e-05	1.79989	4.95211
ESS	Sensitivity_Only_PHQ9	follow_month	-0.00360551	0.00724871	-0.497401	2582.67	0.618949	-0.0178194	0.0106084
ESS	Sensitivity_Only_PHQ9	gender1	-0.290141	0.254363	-1.14065	2431.07	0.254126	-0.788932	0.208651
ESS	Sensitivity_Only_PHQ9	age	-0.0047652	0.0100851	-0.472499	2501.27	0.636612	-0.0245412	0.0150108
ESS	Sensitivity_Only_PHQ9	education2	0.486006	0.404452	1.20164	2187.33	0.229633	-0.307145	1.27916
ESS	Sensitivity_Only_PHQ9	education3	0.119551	0.397695	0.30061	2502.39	0.763737	-0.660294	0.899396
ESS	Sensitivity_Only_PHQ9	education4	-0.878493	0.667655	-1.31579	2535.29	0.188364	-2.1877	0.430712
ESS	Sensitivity_Only_PHQ9	education5	0.0603994	2.22966	0.0270891	2613.66	0.978391	-4.31167	4.43247
ESS	Sensitivity_Only_PHQ9	psqi_c1_baseline	-0.102291	0.185511	-0.551402	2282.02	0.581412	-0.46608	0.261497
ESS	Sensitivity_Only_PHQ9	psqi_c2_baseline	-0.107828	0.165614	-0.651078	2524	0.515056	-0.432581	0.216926
ESS	Sensitivity_Only_PHQ9	psqi_c3_baseline	-0.0048121	0.151436	-0.0317765	2604.43	0.974653	-0.301759	0.292135
ESS	Sensitivity_Only_PHQ9	psqi_c4_baseline	-0.297212	0.146127	-2.03394	2572.16	0.0420605	-0.58375	-0.0106744
ESS	Sensitivity_Only_PHQ9	psqi_c5_baseline	0.0680622	0.212127	0.320856	1619.6	0.748361	-0.34801	0.484134
ESS	Sensitivity_Only_PHQ9	psqi_c6_baseline	-0.214524	0.0887883	-2.41613	2576.06	0.0157558	-0.388627	-0.04042
ESS	Sensitivity_Only_PHQ9	psqi_c7_baseline	-0.134276	0.106502	-1.26079	2563.57	0.2075	-0.343115	0.0745621
ESS	Sensitivity_Only_PHQ9	phq_9_baseline	0.135756	0.0236278	5.74561	1452.64	1.11409e-08	0.0894078	0.182104
ESS	Sensitivity_Only_PHQ9	ess_baseline	0.429339	0.0279715	15.3492	106.891	8.6751e-29	0.373888	0.484789
ESS	Sensitivity_Only_PHQ9	phq_15_baseline	-0.012894	0.0348558	-0.369925	51.7526	0.712948	-0.0828453	0.0570572
ESS	Sensitivity_Unique	(Intercept)	4.70801	0.816017	5.7695	2332.71	9.00608e-09	3.10781	6.3082
ESS	Sensitivity_Unique	follow_month	-0.00343437	0.00725159	-0.473603	2582.79	0.635823	-0.0176539	0.0107851
ESS	Sensitivity_Unique	gender1	-0.295021	0.254368	-1.15982	2436.51	0.246236	-0.79382	0.203779
ESS	Sensitivity_Unique	age	-0.00536521	0.0101072	-0.530828	2498.84	0.595585	-0.0251846	0.0144542
ESS	Sensitivity_Unique	education2	0.466368	0.40495	1.15167	2203.49	0.249582	-0.327755	1.26049
ESS	Sensitivity_Unique	education3	0.0863323	0.399325	0.216196	2517.9	0.828853	-0.696707	0.869371
ESS	Sensitivity_Unique	education4	-0.886507	0.667623	-1.32786	2535.06	0.184345	-2.19565	0.422634
ESS	Sensitivity_Unique	education5	0.177884	2.23363	0.0796389	2611.99	0.936531	-4.20199	4.55775
ESS	Sensitivity_Unique	psqi_c1_baseline	-0.102434	0.185496	-0.552215	2278.52	0.580855	-0.466192	0.261325
ESS	Sensitivity_Unique	psqi_c2_baseline	-0.108946	0.1656	-0.657886	2523	0.510671	-0.433672	0.21578
ESS	Sensitivity_Unique	psqi_c3_baseline	-0.00420182	0.151417	-0.0277499	2603.61	0.977864	-0.301112	0.292709
ESS	Sensitivity_Unique	psqi_c4_baseline	-0.29903	0.146119	-2.04648	2572.17	0.0408103	-0.585552	-0.0125073
ESS	Sensitivity_Unique	psqi_c5_baseline	0.0986313	0.214671	0.459454	1747.83	0.645965	-0.322407	0.51967
ESS	Sensitivity_Unique	psqi_c6_baseline	-0.211834	0.0888283	-2.38475	2575.44	0.0171625	-0.386016	-0.0376515
ESS	Sensitivity_Unique	psqi_c7_baseline	-0.137426	0.106547	-1.28982	2563.25	0.197229	-0.346353	0.0715
ESS	Sensitivity_Unique	ess_baseline	0.427867	0.0280435	15.2573	106.038	1.65668e-28	0.372269	0.483466
ESS	Sensitivity_Unique	phq_15_baseline	-0.0120706	0.0349123	-0.34574	51.1011	0.730958	-0.0821566	0.0580154
ESS	Sensitivity_Unique	gad7_unique	0.253534	0.0607749	4.1717	1578.78	3.18791e-05	0.134326	0.372742
ESS	Sensitivity_Unique	phq9_unique	0.333227	0.0587312	5.67377	1417.25	1.6912e-08	0.218018	0.448436
PHQ_15	Main_Joint_GAD7_PHQ9	(Intercept)	2.74027	0.882492	3.10516	2423.64	0.00192378	1.00976	4.47079
PHQ_15	Main_Joint_GAD7_PHQ9	follow_month	-0.00750774	0.00772436	-0.971956	2560.77	0.331164	-0.0226544	0.00763889
PHQ_15	Main_Joint_GAD7_PHQ9	gender1	-0.610533	0.277733	-2.19828	2545.95	0.0280191	-1.15514	-0.0659281
PHQ_15	Main_Joint_GAD7_PHQ9	age	-0.0106671	0.0110386	-0.966348	2562.96	0.333961	-0.0323126	0.0109783
PHQ_15	Main_Joint_GAD7_PHQ9	education2	0.715526	0.440412	1.62468	2573.3	0.104354	-0.148071	1.57912
PHQ_15	Main_Joint_GAD7_PHQ9	education3	0.52993	0.43807	1.20969	2348.8	0.226518	-0.329114	1.38897
PHQ_15	Main_Joint_GAD7_PHQ9	education4	-0.795784	0.735752	-1.08159	2049.33	0.279561	-2.23868	0.647116
PHQ_15	Main_Joint_GAD7_PHQ9	education5	1.01301	2.43167	0.416589	2613.07	0.677013	-3.75519	5.7812
PHQ_15	Main_Joint_GAD7_PHQ9	psqi_c1_baseline	-0.158779	0.201652	-0.787392	2599.12	0.431124	-0.554195	0.236636
PHQ_15	Main_Joint_GAD7_PHQ9	psqi_c2_baseline	-0.0716373	0.180716	-0.396409	2576	0.691836	-0.426	0.282725
PHQ_15	Main_Joint_GAD7_PHQ9	psqi_c3_baseline	-0.0593181	0.166195	-0.35692	2495.97	0.721182	-0.385212	0.266575
PHQ_15	Main_Joint_GAD7_PHQ9	psqi_c4_baseline	-0.154557	0.160015	-0.96589	2553.13	0.33419	-0.468329	0.159215
PHQ_15	Main_Joint_GAD7_PHQ9	psqi_c5_baseline	0.344915	0.234353	1.47178	1982.6	0.14124	-0.114689	0.804518
PHQ_15	Main_Joint_GAD7_PHQ9	psqi_c6_baseline	-0.0162573	0.0975102	-0.166724	2462.65	0.867601	-0.207468	0.174953
PHQ_15	Main_Joint_GAD7_PHQ9	psqi_c7_baseline	0.0271458	0.117013	0.231989	2426.13	0.816566	-0.202311	0.256602
PHQ_15	Main_Joint_GAD7_PHQ9	gad7_baseline	-0.0123574	0.0347426	-0.355685	2590.41	0.722105	-0.0804834	0.0557686
PHQ_15	Main_Joint_GAD7_PHQ9	phq_9_baseline	0.12157	0.0344886	3.52494	2103.87	0.000432637	0.0539348	0.189205
PHQ_15	Main_Joint_GAD7_PHQ9	ess_baseline	0.0366283	0.0288049	1.2716	477.379	0.204135	-0.0199718	0.0932283
PHQ_15	Main_Joint_GAD7_PHQ9	phq_15_baseline	0.410805	0.0377384	10.8856	57.0335	1.51829e-15	0.335236	0.486374
PHQ_15	Sensitivity_Only_GAD7	(Intercept)	2.76425	0.887827	3.1135	2389.85	0.00187071	1.02326	4.50524
PHQ_15	Sensitivity_Only_GAD7	follow_month	-0.00762082	0.00773806	-0.984849	2547.08	0.324792	-0.0227944	0.00755271
PHQ_15	Sensitivity_Only_GAD7	gender1	-0.600585	0.279317	-2.15019	2543.5	0.0316338	-1.1483	-0.0528739
PHQ_15	Sensitivity_Only_GAD7	age	-0.0157968	0.0110084	-1.43498	2541.36	0.151417	-0.0373832	0.00578956
PHQ_15	Sensitivity_Only_GAD7	education2	0.700117	0.442902	1.58075	2572.97	0.114058	-0.168364	1.5686
PHQ_15	Sensitivity_Only_GAD7	education3	0.523189	0.440673	1.18725	2326.77	0.23525	-0.340964	1.38734
PHQ_15	Sensitivity_Only_GAD7	education4	-0.895949	0.740525	-1.20988	1922.23	0.226473	-2.34827	0.556369
PHQ_15	Sensitivity_Only_GAD7	education5	0.453377	2.43909	0.185879	2612.25	0.852554	-4.32938	5.23613
PHQ_15	Sensitivity_Only_GAD7	psqi_c1_baseline	-0.0787042	0.201577	-0.390442	2594.32	0.696242	-0.473973	0.316564
PHQ_15	Sensitivity_Only_GAD7	psqi_c2_baseline	-0.058458	0.181667	-0.321786	2577.43	0.747641	-0.414687	0.297771
PHQ_15	Sensitivity_Only_GAD7	psqi_c3_baseline	-0.0440445	0.167133	-0.26353	2481.49	0.792164	-0.371778	0.283689
PHQ_15	Sensitivity_Only_GAD7	psqi_c4_baseline	-0.169211	0.16093	-1.05145	2540.82	0.29315	-0.484779	0.146357
PHQ_15	Sensitivity_Only_GAD7	psqi_c5_baseline	0.372389	0.236033	1.5777	1813.5	0.114809	-0.0905363	0.835315
PHQ_15	Sensitivity_Only_GAD7	psqi_c6_baseline	-0.00553664	0.0980661	-0.0564583	2441.48	0.954981	-0.197838	0.186765
PHQ_15	Sensitivity_Only_GAD7	psqi_c7_baseline	0.0437135	0.117657	0.371534	2394.45	0.710272	-0.187006	0.274433
PHQ_15	Sensitivity_Only_GAD7	gad7_baseline	0.070323	0.0263419	2.66962	1617.47	0.00766964	0.0186551	0.121991
PHQ_15	Sensitivity_Only_GAD7	ess_baseline	0.0502857	0.0289358	1.73784	355.708	0.083105	-0.00662105	0.107193
PHQ_15	Sensitivity_Only_GAD7	phq_15_baseline	0.442493	0.0366634	12.0691	54.0386	5.76838e-17	0.368989	0.515998
PHQ_15	Sensitivity_Only_PHQ9	(Intercept)	2.71202	0.878553	3.08692	2421.11	0.00204534	0.989227	4.43482
PHQ_15	Sensitivity_Only_PHQ9	follow_month	-0.00757385	0.00772056	-0.980998	2563.04	0.326686	-0.022713	0.00756531
PHQ_15	Sensitivity_Only_PHQ9	gender1	-0.608428	0.277591	-2.19181	2543.49	0.0284833	-1.15276	-0.0641006
PHQ_15	Sensitivity_Only_PHQ9	age	-0.0104061	0.0110075	-0.945362	2569.73	0.344563	-0.0319906	0.0111784
PHQ_15	Sensitivity_Only_PHQ9	education2	0.724389	0.43954	1.64806	2575.07	0.0994615	-0.137497	1.58628
PHQ_15	Sensitivity_Only_PHQ9	education3	0.544617	0.435914	1.24937	2352.71	0.211654	-0.310198	1.39943
PHQ_15	Sensitivity_Only_PHQ9	education4	-0.792051	0.735423	-1.077	2048.11	0.281607	-2.23431	0.650205
PHQ_15	Sensitivity_Only_PHQ9	education5	0.961153	2.42649	0.396108	2614.21	0.692058	-3.79689	5.71919
PHQ_15	Sensitivity_Only_PHQ9	psqi_c1_baseline	-0.158728	0.201577	-0.787428	2600.32	0.431103	-0.553996	0.236541
PHQ_15	Sensitivity_Only_PHQ9	psqi_c2_baseline	-0.0711604	0.180644	-0.393925	2577.26	0.693669	-0.425383	0.283063
PHQ_15	Sensitivity_Only_PHQ9	psqi_c3_baseline	-0.0595956	0.166134	-0.35872	2496.2	0.719835	-0.38537	0.266179
PHQ_15	Sensitivity_Only_PHQ9	psqi_c4_baseline	-0.153694	0.159943	-0.960932	2552.87	0.336677	-0.467326	0.159937
PHQ_15	Sensitivity_Only_PHQ9	psqi_c5_baseline	0.331418	0.231307	1.43281	1911.68	0.152076	-0.122222	0.785058
PHQ_15	Sensitivity_Only_PHQ9	psqi_c6_baseline	-0.0174617	0.0974055	-0.179268	2470.29	0.857742	-0.208467	0.173543
PHQ_15	Sensitivity_Only_PHQ9	psqi_c7_baseline	0.0285687	0.116899	0.244387	2428.13	0.806951	-0.200664	0.257801
PHQ_15	Sensitivity_Only_PHQ9	phq_9_baseline	0.113427	0.0259601	4.36928	1169.45	1.3572e-05	0.0624932	0.16436
PHQ_15	Sensitivity_Only_PHQ9	ess_baseline	0.0372787	0.0287254	1.29776	480.469	0.194991	-0.0191641	0.0937216
PHQ_15	Sensitivity_Only_PHQ9	phq_15_baseline	0.410434	0.0376881	10.8903	57.3352	1.3931e-15	0.334974	0.485893
PHQ_15	Sensitivity_Unique	(Intercept)	3.82257	0.894735	4.27229	2075.4	2.0222e-05	2.06789	5.57724
PHQ_15	Sensitivity_Unique	follow_month	-0.00750774	0.00772436	-0.971956	2560.77	0.331164	-0.0226544	0.00763889
PHQ_15	Sensitivity_Unique	gender1	-0.610533	0.277733	-2.19828	2545.95	0.0280191	-1.15514	-0.0659281
PHQ_15	Sensitivity_Unique	age	-0.0106671	0.0110386	-0.966348	2562.96	0.333961	-0.0323126	0.0109783
PHQ_15	Sensitivity_Unique	education2	0.715526	0.440412	1.62468	2573.3	0.104354	-0.148071	1.57912
PHQ_15	Sensitivity_Unique	education3	0.52993	0.43807	1.20969	2348.8	0.226518	-0.329114	1.38897
PHQ_15	Sensitivity_Unique	education4	-0.795784	0.735752	-1.08159	2049.33	0.279561	-2.23868	0.647116
PHQ_15	Sensitivity_Unique	education5	1.01301	2.43167	0.416589	2613.07	0.677013	-3.75519	5.7812
PHQ_15	Sensitivity_Unique	psqi_c1_baseline	-0.158779	0.201652	-0.787392	2599.12	0.431124	-0.554195	0.236636
PHQ_15	Sensitivity_Unique	psqi_c2_baseline	-0.0716373	0.180716	-0.396409	2576	0.691836	-0.426	0.282725
PHQ_15	Sensitivity_Unique	psqi_c3_baseline	-0.0593181	0.166195	-0.35692	2495.97	0.721182	-0.385212	0.266575
PHQ_15	Sensitivity_Unique	psqi_c4_baseline	-0.154557	0.160015	-0.96589	2553.13	0.33419	-0.468329	0.159215
PHQ_15	Sensitivity_Unique	psqi_c5_baseline	0.344915	0.234353	1.47178	1982.6	0.14124	-0.114689	0.804518
PHQ_15	Sensitivity_Unique	psqi_c6_baseline	-0.0162573	0.0975102	-0.166724	2462.65	0.867601	-0.207468	0.174953
PHQ_15	Sensitivity_Unique	psqi_c7_baseline	0.0271458	0.117013	0.231989	2426.13	0.816566	-0.202311	0.256602
PHQ_15	Sensitivity_Unique	ess_baseline	0.0366283	0.0288049	1.2716	477.379	0.204135	-0.0199718	0.0932283
PHQ_15	Sensitivity_Unique	phq_15_baseline	0.410805	0.0377384	10.8856	57.0335	1.51829e-15	0.335236	0.486374
PHQ_15	Sensitivity_Unique	gad7_unique	0.223876	0.0666971	3.35661	1382.04	0.000810461	0.0930379	0.354715
PHQ_15	Sensitivity_Unique	phq9_unique	0.279764	0.064555	4.33373	1143.96	1.59488e-05	0.153105	0.406424

## Sheet: All_Models_R2
outcome	model_type	R2_marginal_mean	R2_marginal_sd	R2_conditional_mean	R2_conditional_sd
PSQI	Main_Joint_GAD7_PHQ9	0.0906127	0.000179922	0.53002	0.000110841
PSQI	Sensitivity_Only_GAD7	0.0854627	0.000356772	0.530429	0.000220694
PSQI	Sensitivity_Only_PHQ9	0.0878445	0.000198297	0.53054	0.000118534
GAD7	Main_Joint_GAD7_PHQ9	0.233781	0.000652844	0.577576	0.000572522
GAD7	Sensitivity_Only_GAD7	0.222314	0.00114652	0.578359	0.000923943
GAD7	Sensitivity_Only_PHQ9	0.220276	0.000750861	0.577078	0.000667038
PHQ_9	Main_Joint_GAD7_PHQ9	0.290057	0.00102973	0.642911	0.00103322
PHQ_9	Sensitivity_Only_GAD7	0.22237	0.0023649	0.642702	0.00193964
PHQ_9	Sensitivity_Only_PHQ9	0.288456	0.00100391	0.642488	0.00101537
ESS	Main_Joint_GAD7_PHQ9	0.299537	0.00504103	0.649668	0.00467921
ESS	Sensitivity_Only_GAD7	0.285558	0.00533056	0.64937	0.00496948
ESS	Sensitivity_Only_PHQ9	0.299001	0.00510799	0.649537	0.00470301
PHQ_15	Main_Joint_GAD7_PHQ9	0.28114	0.00527092	0.659463	0.00309565
PHQ_15	Sensitivity_Only_GAD7	0.27289	0.00593631	0.658406	0.00333238
PHQ_15	Sensitivity_Only_PHQ9	0.281106	0.00524816	0.659284	0.0030959

## Sheet: Sensitivity_ITT_LOCF
outcome	model_type	term	estimate	std.error	conf.low	conf.high	p.value	statistic	df
PSQI	Sensitivity_ITT_LOCF_DiscreteGrid_withBaseline	(Intercept)	3.86746	0.692527	2.50963	5.22529	2.53416e-08	5.58456	3275.9
PSQI	Sensitivity_ITT_LOCF_DiscreteGrid_withBaseline	follow_month	-0.0549225	0.00918228	-0.072926	-0.036919	2.44812e-09	-5.98136	3317.59
PSQI	Sensitivity_ITT_LOCF_DiscreteGrid_withBaseline	gender1	0.222561	0.216408	-0.201746	0.646867	0.303822	1.02843	3315.5
PSQI	Sensitivity_ITT_LOCF_DiscreteGrid_withBaseline	age	0.00809121	0.00863413	-0.00883759	0.02502	0.348766	0.937119	3298.17
PSQI	Sensitivity_ITT_LOCF_DiscreteGrid_withBaseline	education2	0.0254335	0.343849	-0.648745	0.699612	0.941041	0.0739672	3301.87
PSQI	Sensitivity_ITT_LOCF_DiscreteGrid_withBaseline	education3	-0.205651	0.340837	-0.873925	0.462623	0.546304	-0.603369	3294.68
PSQI	Sensitivity_ITT_LOCF_DiscreteGrid_withBaseline	education4	-0.483753	0.568389	-1.59818	0.630677	0.394778	-0.851096	3298.93
PSQI	Sensitivity_ITT_LOCF_DiscreteGrid_withBaseline	education5	1.34593	1.9123	-2.40348	5.09534	0.48159	0.703827	3317.64
PSQI	Sensitivity_ITT_LOCF_DiscreteGrid_withBaseline	psqi_c1_baseline	0.623545	0.157993	0.313768	0.933322	8.09333e-05	3.94665	3240.16
PSQI	Sensitivity_ITT_LOCF_DiscreteGrid_withBaseline	psqi_c2_baseline	0.530826	0.142182	0.252051	0.809601	0.000192111	3.73343	3269.48
PSQI	Sensitivity_ITT_LOCF_DiscreteGrid_withBaseline	psqi_c3_baseline	0.654545	0.12982	0.400009	0.909082	4.85933e-07	5.04196	3259.54
PSQI	Sensitivity_ITT_LOCF_DiscreteGrid_withBaseline	psqi_c4_baseline	0.45632	0.12472	0.211782	0.700858	0.000257451	3.65874	3272.46
PSQI	Sensitivity_ITT_LOCF_DiscreteGrid_withBaseline	psqi_c5_baseline	0.498724	0.181091	0.143663	0.853785	0.00591925	2.754	3316.36
PSQI	Sensitivity_ITT_LOCF_DiscreteGrid_withBaseline	psqi_c6_baseline	0.494188	0.0757239	0.345717	0.642658	7.78085e-11	6.52619	3299.35
PSQI	Sensitivity_ITT_LOCF_DiscreteGrid_withBaseline	psqi_c7_baseline	0.0792003	0.0906158	-0.0984684	0.256869	0.382169	0.874023	3310.93
PSQI	Sensitivity_ITT_LOCF_DiscreteGrid_withBaseline	gad7_baseline	-0.0639141	0.0268748	-0.116607	-0.0112211	0.0174531	-2.37821	3315.9
PSQI	Sensitivity_ITT_LOCF_DiscreteGrid_withBaseline	phq_9_baseline	0.0867869	0.0265119	0.0348055	0.138768	0.00107315	3.2735	3309.81
PSQI	Sensitivity_ITT_LOCF_DiscreteGrid_withBaseline	ess_baseline	0.0122842	0.0219097	-0.0306757	0.0552441	0.575062	0.560675	2945.6
PSQI	Sensitivity_ITT_LOCF_DiscreteGrid_withBaseline	phq_15_baseline	0.0293237	0.0260131	-0.021686	0.0803333	0.25974	1.12727	2475.56
GAD7	Sensitivity_ITT_LOCF_DiscreteGrid_withBaseline	(Intercept)	3.46318	0.674777	2.14015	4.78622	3.03148e-07	5.13234	3217.24
GAD7	Sensitivity_ITT_LOCF_DiscreteGrid_withBaseline	follow_month	-0.0289453	0.00946196	-0.0474972	-0.0103934	0.00223759	-3.05912	3317.64
GAD7	Sensitivity_ITT_LOCF_DiscreteGrid_withBaseline	gender1	0.196521	0.210356	-0.215921	0.608962	0.350255	0.934228	3307.13
GAD7	Sensitivity_ITT_LOCF_DiscreteGrid_withBaseline	age	-0.0337529	0.00838726	-0.0501977	-0.0173082	5.84197e-05	-4.02431	3313.52
GAD7	Sensitivity_ITT_LOCF_DiscreteGrid_withBaseline	education2	-0.146259	0.334239	-0.801597	0.509079	0.661713	-0.437589	3288
GAD7	Sensitivity_ITT_LOCF_DiscreteGrid_withBaseline	education3	-0.453215	0.331165	-1.10252	0.196096	0.171235	-1.36854	3303.76
GAD7	Sensitivity_ITT_LOCF_DiscreteGrid_withBaseline	education4	-0.846928	0.550987	-1.92724	0.233385	0.124363	-1.53711	3292.06
GAD7	Sensitivity_ITT_LOCF_DiscreteGrid_withBaseline	education5	0.310891	1.88413	-3.38329	4.00507	0.86895	0.165005	3317.64
GAD7	Sensitivity_ITT_LOCF_DiscreteGrid_withBaseline	psqi_c1_baseline	-0.254319	0.1535	-0.555285	0.0466463	0.0976548	-1.65681	3266.27
GAD7	Sensitivity_ITT_LOCF_DiscreteGrid_withBaseline	psqi_c2_baseline	-0.0992931	0.138435	-0.370721	0.172135	0.47327	-0.717252	3301.32
GAD7	Sensitivity_ITT_LOCF_DiscreteGrid_withBaseline	psqi_c3_baseline	0.0245567	0.125942	-0.222375	0.271489	0.845417	0.194985	3310.1
GAD7	Sensitivity_ITT_LOCF_DiscreteGrid_withBaseline	psqi_c4_baseline	-0.210862	0.121003	-0.448112	0.0263874	0.0814945	-1.74261	3291.27
GAD7	Sensitivity_ITT_LOCF_DiscreteGrid_withBaseline	psqi_c5_baseline	0.107932	0.175859	-0.236872	0.452737	0.539428	0.613742	3303.06
GAD7	Sensitivity_ITT_LOCF_DiscreteGrid_withBaseline	psqi_c6_baseline	-0.0949381	0.0733741	-0.238801	0.0489252	0.195793	-1.29389	3305.9
GAD7	Sensitivity_ITT_LOCF_DiscreteGrid_withBaseline	psqi_c7_baseline	0.0759704	0.0877439	-0.0960673	0.248008	0.386652	0.86582	3314.38
GAD7	Sensitivity_ITT_LOCF_DiscreteGrid_withBaseline	gad7_baseline	0.424485	0.0260021	0.373503	0.475466	1.09697e-57	16.325	3317.24
GAD7	Sensitivity_ITT_LOCF_DiscreteGrid_withBaseline	phq_9_baseline	0.121257	0.0257327	0.0708022	0.171711	2.55571e-06	4.71215	3197.11
GAD7	Sensitivity_ITT_LOCF_DiscreteGrid_withBaseline	ess_baseline	0.0313199	0.0212836	-0.0104119	0.0730517	0.141246	1.47155	3034.1
GAD7	Sensitivity_ITT_LOCF_DiscreteGrid_withBaseline	phq_15_baseline	0.0335999	0.02593	-0.0173124	0.0845122	0.195486	1.29579	681.089
PHQ_9	Sensitivity_ITT_LOCF_DiscreteGrid_withBaseline	(Intercept)	3.11922	0.748939	1.65078	4.58766	3.19652e-05	4.16485	3251.9
PHQ_9	Sensitivity_ITT_LOCF_DiscreteGrid_withBaseline	follow_month	-0.0498023	0.0101132	-0.0696309	-0.0299737	8.87028e-07	-4.92451	3317.64
PHQ_9	Sensitivity_ITT_LOCF_DiscreteGrid_withBaseline	gender1	0.0286422	0.233883	-0.429928	0.487212	0.902539	0.122464	3309.13
PHQ_9	Sensitivity_ITT_LOCF_DiscreteGrid_withBaseline	age	-0.0313299	0.00932414	-0.0496116	-0.0130483	0.000787994	-3.36009	3311.25
PHQ_9	Sensitivity_ITT_LOCF_DiscreteGrid_withBaseline	education2	0.335341	0.371398	-0.392852	1.06353	0.366636	0.902916	3306.87
PHQ_9	Sensitivity_ITT_LOCF_DiscreteGrid_withBaseline	education3	0.00540467	0.368098	-0.716319	0.727128	0.988286	0.0146827	3306.35
PHQ_9	Sensitivity_ITT_LOCF_DiscreteGrid_withBaseline	education4	-0.610316	0.613325	-1.81285	0.59222	0.319764	-0.995093	3309.47
PHQ_9	Sensitivity_ITT_LOCF_DiscreteGrid_withBaseline	education5	0.691114	2.07471	-3.37673	4.75895	0.739069	0.333114	3317.64
PHQ_9	Sensitivity_ITT_LOCF_DiscreteGrid_withBaseline	psqi_c1_baseline	-0.30413	0.170389	-0.63821	0.0299488	0.0743668	-1.78491	3311.7
PHQ_9	Sensitivity_ITT_LOCF_DiscreteGrid_withBaseline	psqi_c2_baseline	-0.0321806	0.153496	-0.333137	0.268776	0.833953	-0.209651	3316.29
PHQ_9	Sensitivity_ITT_LOCF_DiscreteGrid_withBaseline	psqi_c3_baseline	-0.0136193	0.140051	-0.288215	0.260976	0.922537	-0.0972455	3308.81
PHQ_9	Sensitivity_ITT_LOCF_DiscreteGrid_withBaseline	psqi_c4_baseline	-0.218829	0.13456	-0.482658	0.0450008	0.103991	-1.62625	3307.15
PHQ_9	Sensitivity_ITT_LOCF_DiscreteGrid_withBaseline	psqi_c5_baseline	0.0380683	0.195777	-0.345789	0.421925	0.845838	0.194447	3292.05
PHQ_9	Sensitivity_ITT_LOCF_DiscreteGrid_withBaseline	psqi_c6_baseline	-0.159019	0.0816933	-0.319193	0.00115541	0.0516747	-1.94654	3313.53
PHQ_9	Sensitivity_ITT_LOCF_DiscreteGrid_withBaseline	psqi_c7_baseline	0.110156	0.0978224	-0.081643	0.301954	0.260214	1.12608	3306.18
PHQ_9	Sensitivity_ITT_LOCF_DiscreteGrid_withBaseline	gad7_baseline	-0.0411655	0.0289937	-0.0980128	0.0156818	0.155757	-1.41981	3317.3
PHQ_9	Sensitivity_ITT_LOCF_DiscreteGrid_withBaseline	phq_9_baseline	0.618434	0.0286904	0.56218	0.674687	2.69984e-96	21.5554	3177.24
PHQ_9	Sensitivity_ITT_LOCF_DiscreteGrid_withBaseline	ess_baseline	0.0432895	0.0235515	-0.00288757	0.0894666	0.066141	1.83807	3308.87
PHQ_9	Sensitivity_ITT_LOCF_DiscreteGrid_withBaseline	phq_15_baseline	0.0586621	0.0287001	0.00232834	0.114996	0.0412735	2.04396	826.57
ESS	Sensitivity_ITT_LOCF_DiscreteGrid_withBaseline	(Intercept)	2.20972	0.560786	1.11019	3.30924	8.30331e-05	3.94039	3299.79
ESS	Sensitivity_ITT_LOCF_DiscreteGrid_withBaseline	follow_month	-0.00850602	0.00723639	-0.0226945	0.00568244	0.239902	-1.17545	3174.51
ESS	Sensitivity_ITT_LOCF_DiscreteGrid_withBaseline	gender1	-0.19476	0.175663	-0.539179	0.14966	0.267635	-1.10871	3294.29
ESS	Sensitivity_ITT_LOCF_DiscreteGrid_withBaseline	age	-0.00398552	0.00700386	-0.0177179	0.00974686	0.569364	-0.569046	3279.98
ESS	Sensitivity_ITT_LOCF_DiscreteGrid_withBaseline	education2	0.408719	0.279619	-0.139535	0.956973	0.143923	1.4617	3153.6
ESS	Sensitivity_ITT_LOCF_DiscreteGrid_withBaseline	education3	0.0834331	0.276354	-0.458411	0.625277	0.762743	0.301906	3297.15
ESS	Sensitivity_ITT_LOCF_DiscreteGrid_withBaseline	education4	-0.563533	0.461656	-1.4687	0.34163	0.222296	-1.22068	3285.73
ESS	Sensitivity_ITT_LOCF_DiscreteGrid_withBaseline	education5	0.30038	1.54112	-2.72125	3.32201	0.845475	0.194911	3317.37
ESS	Sensitivity_ITT_LOCF_DiscreteGrid_withBaseline	psqi_c1_baseline	0.00799797	0.128103	-0.243174	0.25917	0.950221	0.0624337	3235.69
ESS	Sensitivity_ITT_LOCF_DiscreteGrid_withBaseline	psqi_c2_baseline	-0.0955448	0.115163	-0.321343	0.130254	0.406797	-0.829651	3258.09
ESS	Sensitivity_ITT_LOCF_DiscreteGrid_withBaseline	psqi_c3_baseline	-0.0304638	0.105106	-0.236543	0.175615	0.771957	-0.289839	3314.4
ESS	Sensitivity_ITT_LOCF_DiscreteGrid_withBaseline	psqi_c4_baseline	-0.176707	0.101144	-0.375018	0.0216035	0.0807146	-1.74709	3291.33
ESS	Sensitivity_ITT_LOCF_DiscreteGrid_withBaseline	psqi_c5_baseline	0.0867066	0.147596	-0.20269	0.376103	0.556938	0.58746	3073.79
ESS	Sensitivity_ITT_LOCF_DiscreteGrid_withBaseline	psqi_c6_baseline	-0.157528	0.0614274	-0.277968	-0.0370887	0.0103773	-2.56446	3316.51
ESS	Sensitivity_ITT_LOCF_DiscreteGrid_withBaseline	psqi_c7_baseline	-0.0941871	0.0737508	-0.23879	0.0504161	0.201659	-1.2771	3224.29
ESS	Sensitivity_ITT_LOCF_DiscreteGrid_withBaseline	gad7_baseline	-0.0211978	0.0218556	-0.0640497	0.0216542	0.332167	-0.969901	3296.68
ESS	Sensitivity_ITT_LOCF_DiscreteGrid_withBaseline	phq_9_baseline	0.0968238	0.0215572	0.0545569	0.139091	7.31705e-06	4.49148	3277.39
ESS	Sensitivity_ITT_LOCF_DiscreteGrid_withBaseline	ess_baseline	0.623554	0.0181564	0.587923	0.659186	1.95684e-168	34.3434	945.282
ESS	Sensitivity_ITT_LOCF_DiscreteGrid_withBaseline	phq_15_baseline	-0.00694381	0.0217393	-0.0496468	0.0357591	0.749535	-0.319414	545.177
PHQ_15	Sensitivity_ITT_LOCF_DiscreteGrid_withBaseline	(Intercept)	2.18047	0.643713	0.918342	3.44259	0.000714182	3.38733	3241.21
PHQ_15	Sensitivity_ITT_LOCF_DiscreteGrid_withBaseline	follow_month	-0.052595	0.00805952	-0.0683972	-0.0367928	7.80651e-11	-6.52582	3278.46
PHQ_15	Sensitivity_ITT_LOCF_DiscreteGrid_withBaseline	gender1	-0.330692	0.201359	-0.725492	0.0641085	0.100623	-1.6423	3310.95
PHQ_15	Sensitivity_ITT_LOCF_DiscreteGrid_withBaseline	age	-0.00770617	0.00802921	-0.0234489	0.00803659	0.337243	-0.959766	3293.41
PHQ_15	Sensitivity_ITT_LOCF_DiscreteGrid_withBaseline	education2	0.499207	0.321071	-0.13033	1.12874	0.120093	1.55482	3065.71
PHQ_15	Sensitivity_ITT_LOCF_DiscreteGrid_withBaseline	education3	0.319837	0.31708	-0.301857	0.941531	0.313195	1.0087	3284.81
PHQ_15	Sensitivity_ITT_LOCF_DiscreteGrid_withBaseline	education4	-0.506794	0.53078	-1.5475	0.533909	0.339746	-0.954809	3209.91
PHQ_15	Sensitivity_ITT_LOCF_DiscreteGrid_withBaseline	education5	0.539198	1.759	-2.90963	3.98803	0.759215	0.306537	3317.64
PHQ_15	Sensitivity_ITT_LOCF_DiscreteGrid_withBaseline	psqi_c1_baseline	-0.14535	0.14675	-0.433081	0.14238	0.32202	-0.990465	3285.57
PHQ_15	Sensitivity_ITT_LOCF_DiscreteGrid_withBaseline	psqi_c2_baseline	-0.109753	0.131791	-0.368154	0.148647	0.405029	-0.832781	3301.99
PHQ_15	Sensitivity_ITT_LOCF_DiscreteGrid_withBaseline	psqi_c3_baseline	-0.0694728	0.120674	-0.306076	0.16713	0.564852	-0.575708	3293.16
PHQ_15	Sensitivity_ITT_LOCF_DiscreteGrid_withBaseline	psqi_c4_baseline	-0.0508463	0.116178	-0.278636	0.176943	0.661663	-0.437658	3245.8
PHQ_15	Sensitivity_ITT_LOCF_DiscreteGrid_withBaseline	psqi_c5_baseline	0.173627	0.16958	-0.15888	0.506135	0.305983	1.02386	2954.12
PHQ_15	Sensitivity_ITT_LOCF_DiscreteGrid_withBaseline	psqi_c6_baseline	-0.0631449	0.070678	-0.201723	0.0754332	0.3717	-0.893417	3243.81
PHQ_15	Sensitivity_ITT_LOCF_DiscreteGrid_withBaseline	psqi_c7_baseline	0.024411	0.0845182	-0.141302	0.190124	0.772733	0.288825	3309.47
PHQ_15	Sensitivity_ITT_LOCF_DiscreteGrid_withBaseline	gad7_baseline	-0.0122334	0.0251396	-0.0615245	0.0370576	0.62656	-0.486621	3238.63
PHQ_15	Sensitivity_ITT_LOCF_DiscreteGrid_withBaseline	phq_9_baseline	0.0833708	0.0247651	0.0348142	0.131927	0.00077018	3.36647	3264.36
PHQ_15	Sensitivity_ITT_LOCF_DiscreteGrid_withBaseline	ess_baseline	0.0246895	0.0204426	-0.0153968	0.0647758	0.22726	1.20774	2493.96
PHQ_15	Sensitivity_ITT_LOCF_DiscreteGrid_withBaseline	phq_15_baseline	0.608833	0.0253473	0.558956	0.658709	1.86596e-72	24.0196	306.758

## Sheet: GVIF
outcome	term	GVIF	Df	GVIF_1_2Df
PSQI	follow_month	1.01905	1	1.00948
PSQI	gender	1.05167	1	1.02551
PSQI	age	1.40451	1	1.18512
PSQI	education	1.15498	4	1.01817
PSQI	psqi_c1_baseline	1.80027	1	1.34174
PSQI	psqi_c2_baseline	1.63183	1	1.27743
PSQI	psqi_c3_baseline	2.25071	1	1.50024
PSQI	psqi_c4_baseline	2.397	1	1.54823
PSQI	psqi_c5_baseline	1.44178	1	1.20074
PSQI	psqi_c6_baseline	1.19984	1	1.09537
PSQI	psqi_c7_baseline	1.01057	1	1.00527
PSQI	gad7_baseline	2.77415	1	1.66558
PSQI	phq_9_baseline	3.20305	1	1.78971
PSQI	ess_baseline	1.23844	1	1.11285
PSQI	phq_15_baseline	1.67623	1	1.29469
GAD7	follow_month	1.01857	1	1.00924
GAD7	gender	1.05205	1	1.0257
GAD7	age	1.40335	1	1.18463
GAD7	education	1.15491	4	1.01817
GAD7	psqi_c1_baseline	1.7998	1	1.34157
GAD7	psqi_c2_baseline	1.63108	1	1.27714
GAD7	psqi_c3_baseline	2.24643	1	1.49881
GAD7	psqi_c4_baseline	2.39275	1	1.54685
GAD7	psqi_c5_baseline	1.44312	1	1.2013
GAD7	psqi_c6_baseline	1.19926	1	1.09511
GAD7	psqi_c7_baseline	1.01053	1	1.00525
GAD7	gad7_baseline	2.77085	1	1.66459
GAD7	phq_9_baseline	3.20154	1	1.78928
GAD7	ess_baseline	1.23867	1	1.11296
GAD7	phq_15_baseline	1.68153	1	1.29674
PHQ_9	follow_month	1.01929	1	1.0096
PHQ_9	gender	1.05152	1	1.02544
PHQ_9	age	1.40502	1	1.18533
PHQ_9	education	1.15502	4	1.01818
PHQ_9	psqi_c1_baseline	1.80045	1	1.34181
PHQ_9	psqi_c2_baseline	1.63211	1	1.27754
PHQ_9	psqi_c3_baseline	2.25243	1	1.50081
PHQ_9	psqi_c4_baseline	2.39874	1	1.54879
PHQ_9	psqi_c5_baseline	1.44122	1	1.20051
PHQ_9	psqi_c6_baseline	1.20006	1	1.09547
PHQ_9	psqi_c7_baseline	1.01059	1	1.00528
PHQ_9	gad7_baseline	2.77549	1	1.66598
PHQ_9	phq_9_baseline	3.20355	1	1.78985
PHQ_9	ess_baseline	1.23832	1	1.1128
PHQ_9	phq_15_baseline	1.67389	1	1.29379
ESS	follow_month	1.01934	1	1.00963
ESS	gender	1.05179	1	1.02557
ESS	age	1.40488	1	1.18528
ESS	education	1.15513	4	1.01819
ESS	psqi_c1_baseline	1.80033	1	1.34176
ESS	psqi_c2_baseline	1.63231	1	1.27762
ESS	psqi_c3_baseline	2.25026	1	1.50009
ESS	psqi_c4_baseline	2.39624	1	1.54798
ESS	psqi_c5_baseline	1.44057	1	1.20024
ESS	psqi_c6_baseline	1.20171	1	1.09622
ESS	psqi_c7_baseline	1.01038	1	1.00518
ESS	gad7_baseline	2.7758	1	1.66607
ESS	phq_9_baseline	3.20026	1	1.78893
ESS	ess_baseline	1.23795	1	1.11263
ESS	phq_15_baseline	1.67269	1	1.29333
PHQ_15	follow_month	1.01985	1	1.00988
PHQ_15	gender	1.05125	1	1.02531
PHQ_15	age	1.40617	1	1.18582
PHQ_15	education	1.15524	4	1.0182
PHQ_15	psqi_c1_baseline	1.80083	1	1.34195
PHQ_15	psqi_c2_baseline	1.6332	1	1.27797
PHQ_15	psqi_c3_baseline	2.2546	1	1.50153
PHQ_15	psqi_c4_baseline	2.40057	1	1.54938
PHQ_15	psqi_c5_baseline	1.43926	1	1.19969
PHQ_15	psqi_c6_baseline	1.20217	1	1.09643
PHQ_15	psqi_c7_baseline	1.01047	1	1.00522
PHQ_15	gad7_baseline	2.77716	1	1.66648
PHQ_15	phq_9_baseline	3.20047	1	1.78899
PHQ_15	ess_baseline	1.23734	1	1.11236
PHQ_15	phq_15_baseline	1.66745	1	1.2913
